# Supplementary material for: A comparison of drone imagery and ground-based methods for estimating the extent of habitat destruction by lesser snow geese (Anser caerulescens caerulescens) in La Pérouse Bay
Source: PLoS One. 2019 Aug 9;14(8):e0217049. doi: 10.1371/journal.pone.0217049 (PMC6688855; doi:10.1371/journal.pone.0217049)
Supplement: S1 Data — (XLSX) [file pone.0217049.s002.xlsx]

## Sheet: Sheet1
year	plot	cell_id	method	model_set	bare_freq	grass_freq	shrub_freq	SUM	bare_count	grass_count	shrub_count
3	wh	whi1	ground	0	0.579832	0.184874	0.235294	1	138	44	56
3	wh	whi2	ground	0	0.556391	0.221805	0.221805	1	148	59	59
3	wh	whi3	ground	0	0.545	0.315	0.14	1	109	63	28
3	wh	whi4	ground	0	0.567442	0.334884	0.0976744	1	122	72	21
3	wh	whi5	ground	0	0.518135	0.336788	0.145078	1	100	65	28
3	wh	whi6	ground	0	0.469274	0.435754	0.0949721	1	84	78	17
3	wh	whi7	ground	0	0.72549	0.254902	0.0196078	1	148	52	4
3	wh	whj1	ground	0	0.690678	0.144068	0.165254	1	163	34	39
3	wh	whj2	ground	0	0.713043	0.173913	0.113043	1	164	40	26
3	wh	whj3	ground	0	0.586047	0.283721	0.130233	1	126	61	28
3	wh	whj4	ground	0	0.629464	0.294643	0.0758929	1	141	66	17
3	wh	whj5	ground	0	0.755869	0.215962	0.028169	1	161	46	6
3	wh	whj6	ground	0	0.439252	0.434579	0.126168	1	94	93	27
3	wh	whj7	ground	0	0.64878	0.336585	0.0146341	1	133	69	3
3	wh	whk1	ground	0	0.413223	0.247934	0.338843	1	100	60	82
3	wh	whk2	ground	0	0.638655	0.231092	0.130252	1	152	55	31
3	wh	whk3	ground	0	0.812207	0.15493	0.0328639	1	173	33	7
3	wh	whk4	ground	0	0.677885	0.245192	0.0769231	1	141	51	16
3	wh	whk5	ground	0	0.50495	0.321782	0.173267	1	102	65	26
3	wh	whk6	ground	0	0.642105	0.189474	0.168421	1	122	36	32
3	wh	whk7	ground	0	0.717391	0.211957	0.0706522	1	132	39	13
3	wh	whl1	ground	0	0.509259	0.222222	0.268519	1	110	48	58
3	wh	whl2	ground	0	0.840796	0.0895522	0.0696517	1	169	18	14
3	wh	whl3	ground	0	0.931707	0.0536585	0.0146341	1	191	11	3
3	wh	whl4	ground	0	0.506849	0.43379	0.0593607	1	111	95	13
3	wh	whl5	ground	0	0.6875	0.197115	0.115385	1	143	41	24
3	wh	whl6	ground	0	0.682464	0.184834	0.132701	1	144	39	28
3	wh	whl7	ground	0	0.5	0.407767	0.092233	1	103	84	19
3	jgg	jgga1	ground	0	0.805556	0.0601852	0.134259	1	174	13	29
3	jgg	jgga2	ground	0	0.368889	0.293333	0.337778	1	83	66	76
3	jgg	jgga3	ground	0	0.35426	0.376682	0.269058	1	79	84	60
3	jgg	jgga4	ground	0	0.593137	0.259804	0.147059	1	121	53	30
3	jgg	jggb1	ground	0	0.621212	0.227273	0.151515	1	123	45	30
3	jgg	jggb2	ground	0	0.527363	0.253731	0.218905	1	106	51	44
3	jgg	jggb3	ground	0	0.470899	0.333333	0.195767	1	89	63	37
3	jgg	jggb4	ground	0	0.640212	0.280423	0.0793651	1	121	53	15
3	jgg	jggc1	ground	0	0.941935	0.0387097	0.0193548	1	146	6	3
3	jgg	jggc2	ground	0	0.47619	0.327381	0.196429	1	80	55	33
3	jgg	jggc3	ground	0	0.691429	0.2	0.108571	1	121	35	19
3	jgg	jggc4	ground	0	0.77957	0.166667	0.0537634	1	145	31	10
3	jgg	jggd1	ground	0	0.918605	0.0697674	0.0116279	1	158	12	2
3	jgg	jggd2	ground	0	0.679348	0.146739	0.173913	1	125	27	32
3	jgg	jggd3	ground	0	0.518325	0.287958	0.193717	1	99	55	37
3	jgg	jggd4	ground	0	0.735135	0.167568	0.0972973	1	136	31	18
3	jgg	jgge1	ground	0	0.818182	0.0748663	0.106952	1	153	14	20
3	jgg	jgge2	ground	0	0.858586	0.0656566	0.0757576	1	170	13	15
3	jgg	jgge3	ground	0	0.791209	0.148352	0.0604396	1	135	27	11
3	jgg	jgge4	ground	0	0.703488	0.197674	0.0988372	1	121	34	17
3	jgb	jgba1	ground	0	0.37037	0.485597	0.144033	1	90	118	35
3	jgb	jgba2	ground	0	0.602459	0.393443	0.00409836	1	147	96	1
3	jgb	jgba3	ground	0	0.478992	0.478992	0.0420168	1	114	114	10
3	jgb	jgba4	ground	0	0.574561	0.394737	0.0307018	1	131	90	7
3	jgb	jgbb1	ground	0	0.624454	0.375546	0	1	143	86	0
3	jgb	jgbb2	ground	0	0.626609	0.291845	0.0815451	1	146	68	19
3	jgb	jgbb3	ground	0	0.561086	0.348416	0.0904977	1	124	77	20
3	jgb	jgbb4	ground	0	0.469298	0.508772	0.0219298	1	107	116	5
3	jgb	jgbc1	ground	0	0.560345	0.426724	0.012931	1	130	99	3
3	jgb	jgbc2	ground	0	0.563025	0.407563	0.0294118	1	134	97	7
3	jgb	jgbc3	ground	0	0.540773	0.454936	0.00429184	1	126	106	1
3	jgb	jgbc4	ground	0	0.554113	0.415584	0.030303	1	128	96	7
3	jgb	jgbd1	ground	0	0.484581	0.515419	0	1	110	117	0
3	jgb	jgbd2	ground	0	0.526549	0.460177	0.0132743	1	119	104	3
3	jgb	jgbd3	ground	0	0.569507	0.403587	0.0269058	1	127	90	6
3	jgb	jgbd4	ground	0	0.579909	0.410959	0.00913242	1	127	90	2
3	jgb	jgbe1	ground	0	0.690355	0.309645	0	1	136	61	0
3	jgb	jgbe2	ground	0	0.507389	0.458128	0.0344828	1	103	93	7
3	jgb	jgbe3	ground	0	0.567839	0.38191	0.0502513	1	113	76	10
3	jgb	jgbe4	ground	0	0.422886	0.577114	0	1	85	116	0
3	ccg	ccga1	ground	0	0.533708	0.179775	0.286517	1	95	32	51
3	ccg	ccga2	ground	0	0.516667	0.233333	0.25	1	93	42	45
3	ccg	ccga3	ground	0	0.507937	0.275132	0.216931	1	96	52	41
3	ccg	ccgb1	ground	0	0.845304	0.116022	0.038674	1	153	21	7
3	ccg	ccgb2	ground	0	0.554945	0.258242	0.186813	1	101	47	34
3	ccg	ccgb3	ground	0	0.447514	0.348066	0.20442	1	81	63	37
3	ccg	ccgc1	ground	0	0.420455	0.352273	0.227273	1	74	62	40
3	ccg	ccgc2	ground	0	0.726776	0.20765	0.0655738	1	133	38	12
3	ccg	ccgc3	ground	0	0.298343	0.497238	0.20442	1	54	90	37
3	ccg	ccgd1	ground	0	0.965714	0.0285714	0.00571429	1	169	5	1
3	ccg	ccgd2	ground	0	0.734234	0.198198	0.0675676	1	163	44	15
3	ccg	ccgd3	ground	0	0.502674	0.336898	0.160428	1	94	63	30
3	ccb	ccba1	ground	0	0.432836	0.412935	0.154229	1	87	83	31
3	ccb	ccba2	ground	0	0.561404	0.233918	0.204678	1	96	40	35
3	ccb	ccba3	ground	0	0.345745	0.452128	0.202128	1	65	85	38
3	ccb	ccbb1	ground	0	0.497238	0.276243	0.226519	1	90	50	41
3	ccb	ccbb2	ground	0	0.551515	0.315152	0.133333	1	91	52	22
3	ccb	ccbb3	ground	0	0.318681	0.401099	0.28022	1	58	73	51
3	ccb	ccbc1	ground	0	0.369942	0.473988	0.156069	1	64	82	27
3	ccb	ccbc2	ground	0	0.31677	0.621118	0.0621118	1	51	100	10
3	ccb	ccbc3	ground	0	0.410405	0.468208	0.121387	1	71	81	21
3	ccb	ccbd1	ground	0	0.54023	0.373563	0.0862069	1	94	65	15
3	ccb	ccbd2	ground	0	0.493827	0.493827	0.0123457	1	80	80	2
3	ccb	ccbd3	ground	0	0.513369	0.427807	0.0588235	1	96	80	11
3	wh	whi1	UAV	120	0.647349	0.0285765	0.324075	1	1367959	60387	684825
3	wh	whi2	UAV	120	0.654323	0.0398997	0.305778	1	1779215	108494	831462
3	wh	whi3	UAV	120	0.740543	0.0423969	0.217061	1	1320394	75594	387021
3	wh	whi4	UAV	120	0.734746	0.0833057	0.181949	1	1391768	157799	344650
3	wh	whi5	UAV	120	0.633182	0.0737133	0.293105	1	1123812	130831	520221
3	wh	whi6	UAV	120	0.568252	0.177335	0.254413	1	1069704	333824	478920
3	wh	whi7	UAV	120	0.8476	0.0287428	0.123657	1	1532905	51982	223637
3	wh	whj1	UAV	120	0.72768	0.00954551	0.262774	1	1362889	17878	492156
3	wh	whj2	UAV	120	0.844069	0.0366239	0.119307	1	1916610	83161	270907
3	wh	whj3	UAV	120	0.742637	0.0412225	0.21614	1	1289428	71574	375281
3	wh	whj4	UAV	120	0.690222	0.0925729	0.217205	1	1212618	162637	381598
3	wh	whj5	UAV	120	0.747007	0.0816086	0.171384	1	1186829	129658	272291
3	wh	whj6	UAV	120	0.57582	0.0907164	0.333463	1	937656	147721	543006
3	wh	whj7	UAV	120	0.681976	0.104721	0.213302	1	1192732	183151	373052
3	wh	whk1	UAV	120	0.638747	0.00927221	0.351981	1	1400017	20323	771478
3	wh	whk2	UAV	120	0.703458	0.0504735	0.246068	1	1532213	109937	535965
3	wh	whk3	UAV	120	0.755207	0.0394905	0.205303	1	1229887	64312	334344
3	wh	whk4	UAV	120	0.702328	0.127566	0.170106	1	1155364	209853	279832
3	wh	whk5	UAV	120	0.689078	0.0778575	0.233065	1	1056307	119350	357272
3	wh	whk6	UAV	120	0.603856	0.0993179	0.296826	1	871007	143257	428144
3	wh	whk7	UAV	120	0.811432	0.0386325	0.149936	1	1063762	50646	196561
3	wh	whl1	UAV	120	0.657303	0.0171735	0.325524	1	1216933	31795	602676
3	wh	whl2	UAV	120	0.862827	0.0140206	0.123152	1	1555302	25273	221990
3	wh	whl3	UAV	120	0.879026	0.0163652	0.104609	1	1581908	29451	188256
3	wh	whl4	UAV	120	0.65829	0.101159	0.240551	1	1245857	191451	455258
3	wh	whl5	UAV	120	0.743561	0.0487778	0.207661	1	1307054	85743	365033
3	wh	whl6	UAV	120	0.67594	0.0600269	0.264033	1	1186983	105410	463654
3	wh	whl7	UAV	120	0.561947	0.04109	0.396963	1	1025045	74952	724097
3	jgg	jgga1	UAV	120	0.797272	0.0598934	0.142835	1	1405603	105593	251820
3	jgg	jgga2	UAV	120	0.540573	0.0304562	0.428971	1	984726	55480	781428
3	jgg	jgga3	UAV	120	0.440054	0.0311496	0.528797	1	772980	54716	928862
3	jgg	jgga4	UAV	120	0.740182	0.0241497	0.235668	1	1231506	40180	392101
3	jgg	jggb1	UAV	120	0.589422	0.0936928	0.316885	1	1018080	161831	547341
3	jgg	jggb2	UAV	120	0.584333	0.0592169	0.35645	1	1074462	108887	655435
3	jgg	jggb3	UAV	120	0.573477	0.0433613	0.383162	1	971787	73478	649289
3	jgg	jggb4	UAV	120	0.615444	0.132115	0.25244	1	1004955	215730	412208
3	jgg	jggc1	UAV	120	0.684058	0.0850666	0.230875	1	845067	105089	285217
3	jgg	jggc2	UAV	120	0.681046	0.0239766	0.294977	1	925650	32588	400921
3	jgg	jggc3	UAV	120	0.770011	0.0395545	0.190435	1	1168258	60012	288927
3	jgg	jggc4	UAV	120	0.826852	0.0672076	0.10594	1	1343089	109168	172083
3	jgg	jggd1	UAV	120	0.875773	0.0529449	0.0712818	1	1417517	85696	115376
3	jgg	jggd2	UAV	120	0.779985	0.0209789	0.199037	1	1243953	33458	317432
3	jgg	jggd3	UAV	120	0.541453	0.0871799	0.371367	1	885610	142593	607415
3	jgg	jggd4	UAV	120	0.820976	0.0226817	0.156342	1	1302895	35996	248116
3	jgg	jgge1	UAV	120	0.858237	0.0432205	0.0985426	1	1575546	79344	180904
3	jgg	jgge2	UAV	120	0.900662	0.0129216	0.0864165	1	1669846	23957	160218
3	jgg	jgge3	UAV	120	0.7571	0.0414098	0.20149	1	1307317	71504	347922
3	jgg	jgge4	UAV	120	0.833511	0.013479	0.15301	1	1406131	22739	258128
3	jgb	jgba1	UAV	120	0.807684	0.0539136	0.138402	1	1387442	92613	237748
3	jgb	jgba2	UAV	120	0.809639	0.0338109	0.15655	1	1351638	56445	261350
3	jgb	jgba3	UAV	120	0.83526	0.0462993	0.118441	1	1450162	80384	205635
3	jgb	jgba4	UAV	120	0.920207	0.0252662	0.0545273	1	1555737	42716	92186
3	jgb	jgbb1	UAV	120	0.917408	0.0165158	0.0660763	1	1563707	28151	112626
3	jgb	jgbb2	UAV	120	0.834647	0.0378347	0.127518	1	1468205	66554	224314
3	jgb	jgbb3	UAV	120	0.858512	0.0357076	0.10578	1	1422686	59173	175294
3	jgb	jgbb4	UAV	120	0.954808	0.0213704	0.0238213	1	1665853	37285	41561
3	jgb	jgbc1	UAV	120	0.95491	0.0155315	0.0295583	1	1748980	28447	54138
3	jgb	jgbc2	UAV	120	0.909636	0.0273802	0.062984	1	1698130	51114	117580
3	jgb	jgbc3	UAV	120	0.946415	0.0261083	0.0274767	1	1747083	48196	50722
3	jgb	jgbc4	UAV	120	0.951907	0.0266836	0.0214099	1	1837133	51498	41320
3	jgb	jgbd1	UAV	120	0.993961	0.00603871	0	1	1971395	11977	0
3	jgb	jgbd2	UAV	120	0.892503	0.0396817	0.0678151	1	1654725	73571	125731
3	jgb	jgbd3	UAV	120	0.858526	0.069464	0.0720103	1	1538842	124509	129073
3	jgb	jgbd4	UAV	120	0.930557	0.0467848	0.0226578	1	1750734	88020	42628
3	jgb	jgbe1	UAV	120	0.960148	0.0214847	0.0183671	1	1690485	37827	32338
3	jgb	jgbe2	UAV	120	0.938	0.0241407	0.037859	1	1565529	40291	63187
3	jgb	jgbe3	UAV	120	0.876598	0.043806	0.0795956	1	1545785	77247	140358
3	jgb	jgbe4	UAV	120	0.938974	0.0455071	0.0155186	1	1598938	77492	26426
3	ccg	ccga1	UAV	120	0.628701	0.0381132	0.333186	1	1049321	63612	556097
3	ccg	ccga2	UAV	120	0.545722	0.0416944	0.412584	1	900523	68802	680826
3	ccg	ccga3	UAV	120	0.586598	0.0406012	0.3728	1	940783	65116	597895
3	ccg	ccgb1	UAV	120	0.762628	0.0174757	0.219896	1	1405669	32211	405310
3	ccg	ccgb2	UAV	120	0.52566	0.082223	0.392117	1	887272	138786	661863
3	ccg	ccgb3	UAV	120	0.530167	0.0781438	0.391689	1	928656	136879	686095
3	ccg	ccgc1	UAV	120	0.544623	0.0490762	0.406301	1	839337	75633	626165
3	ccg	ccgc2	UAV	120	0.679122	0.0841211	0.236757	1	1173053	145303	408952
3	ccg	ccgc3	UAV	120	0.506125	0.143562	0.350313	1	926383	262767	641194
3	ccg	ccgd1	UAV	120	0.877741	0.0369893	0.0852696	1	1562761	65857	151817
3	ccg	ccgd2	UAV	120	0.64732	0.0835837	0.269096	1	1140397	147251	474072
3	ccg	ccgd3	UAV	120	0.521094	0.0967344	0.382172	1	1036225	192362	759971
3	ccb	ccba1	UAV	120	0.680349	0.0341203	0.285531	1	1129266	56634	473933
3	ccb	ccba2	UAV	120	0.641779	0.0280493	0.330172	1	893707	39060	459780
3	ccb	ccba3	UAV	120	0.591763	0.0550752	0.353162	1	1063739	99002	634836
3	ccb	ccbb1	UAV	120	0.63463	0.0554295	0.30994	1	996903	87071	486867
3	ccb	ccbb2	UAV	120	0.724553	0.0388091	0.236638	1	987663	52902	322569
3	ccb	ccbb3	UAV	120	0.613691	0.0502985	0.336011	1	1029922	84413	563907
3	ccb	ccbc1	UAV	120	0.689762	0.0738646	0.236373	1	987477	105746	338396
3	ccb	ccbc2	UAV	120	0.750781	0.0496565	0.199563	1	1199004	79302	318704
3	ccb	ccbc3	UAV	120	0.79061	0.0291112	0.180279	1	1398324	51488	318853
3	ccb	ccbd1	UAV	120	0.769561	0.0912604	0.139179	1	1190158	141138	215246
3	ccb	ccbd2	UAV	120	0.918098	0.0181392	0.0637624	1	1443863	28527	100277
3	ccb	ccbd3	UAV	120	0.843559	0.0649244	0.0915166	1	1546355	119015	167762
3	wh	whi1	UAV_transect	120	0.653595	0.0261438	0.320261	153	100	4	49
3	wh	whi2	UAV_transect	120	0.607955	0.0511364	0.340909	176	107	9	60
3	wh	whi3	UAV_transect	120	0.695035	0.0141844	0.29078	141	98	2	41
3	wh	whi4	UAV_transect	120	0.743056	0.118056	0.138889	144	107	17	20
3	wh	whi5	UAV_transect	120	0.553191	0.0921986	0.35461	141	78	13	50
3	wh	whi6	UAV_transect	120	0.475524	0.230769	0.293706	143	68	33	42
3	wh	whi7	UAV_transect	120	0.848921	0.0791367	0.0719424	139	118	11	10
3	wh	whj1	UAV_transect	120	0.693878	0	0.306122	147	102	0	45
3	wh	whj2	UAV_transect	120	0.8	0.0121212	0.187879	165	132	2	31
3	wh	whj3	UAV_transect	120	0.695035	0.0283688	0.276596	141	98	4	39
3	wh	whj4	UAV_transect	120	0.723404	0.0992908	0.177305	141	102	14	25
3	wh	whj5	UAV_transect	120	0.813433	0.0970149	0.0895522	134	109	13	12
3	wh	whj6	UAV_transect	120	0.639706	0.117647	0.242647	136	87	16	33
3	wh	whj7	UAV_transect	120	0.879433	0.106383	0.0141844	141	124	15	2
3	wh	whk1	UAV_transect	120	0.544304	0.00632911	0.449367	158	86	1	71
3	wh	whk2	UAV_transect	120	0.677215	0.056962	0.265823	158	107	9	42
3	wh	whk3	UAV_transect	120	0.830882	0.0147059	0.154412	136	113	2	21
3	wh	whk4	UAV_transect	120	0.594203	0.202899	0.202899	138	82	28	28
3	wh	whk5	UAV_transect	120	0.676301	0.0693642	0.254335	173	117	12	44
3	wh	whk6	UAV_transect	120	0.632812	0.101562	0.265625	128	81	13	34
3	wh	whk7	UAV_transect	120	0.854839	0.0322581	0.112903	124	106	4	14
3	wh	whl1	UAV_transect	120	0.555556	0.0277778	0.416667	144	80	4	60
3	wh	whl2	UAV_transect	120	0.853147	0.00699301	0.13986	143	122	1	20
3	wh	whl3	UAV_transect	120	0.958042	0.00699301	0.034965	143	137	1	5
3	wh	whl4	UAV_transect	120	0.62585	0.136054	0.238095	147	92	20	35
3	wh	whl5	UAV_transect	120	0.787879	0.020202	0.191919	99	78	2	19
3	wh	whl6	UAV_transect	120	0.642857	0.0642857	0.292857	140	90	9	41
3	wh	whl7	UAV_transect	120	0.680556	0.0486111	0.270833	144	98	7	39
3	jgg	jgga1	UAV_transect	120	0.787234	0.0496454	0.163121	141	111	7	23
3	jgg	jgga2	UAV_transect	120	0.458333	0.0208333	0.520833	144	66	3	75
3	jgg	jgga3	UAV_transect	120	0.312057	0.0141844	0.673759	141	44	2	95
3	jgg	jgga4	UAV_transect	120	0.773723	0.0145985	0.211679	137	106	2	29
3	jgg	jggb1	UAV_transect	120	0.578571	0.121429	0.3	140	81	17	42
3	jgg	jggb2	UAV_transect	120	0.590278	0.0486111	0.361111	144	85	7	52
3	jgg	jggb3	UAV_transect	120	0.517986	0.0215827	0.460432	139	72	3	64
3	jgg	jggb4	UAV_transect	120	0.620438	0.182482	0.19708	137	85	25	27
3	jgg	jggc1	UAV_transect	120	0.893443	0.0409836	0.0655738	122	109	5	8
3	jgg	jggc2	UAV_transect	120	0.606299	0	0.393701	127	77	0	50
3	jgg	jggc3	UAV_transect	120	0.674242	0.0606061	0.265152	132	89	8	35
3	jgg	jggc4	UAV_transect	120	0.844444	0.037037	0.118519	135	114	5	16
3	jgg	jggd1	UAV_transect	120	0.897059	0.0661765	0.0367647	136	122	9	5
3	jgg	jggd2	UAV_transect	120	0.674074	0.0148148	0.311111	135	91	2	42
3	jgg	jggd3	UAV_transect	120	0.59854	0.0218978	0.379562	137	82	3	52
3	jgg	jggd4	UAV_transect	120	0.842105	0.037594	0.120301	133	112	5	16
3	jgg	jgge1	UAV_transect	120	0.763889	0.0902778	0.145833	144	110	13	21
3	jgg	jgge2	UAV_transect	120	0.835616	0.0136986	0.150685	146	122	2	22
3	jgg	jgge3	UAV_transect	120	0.843972	0.0425532	0.113475	141	119	6	16
3	jgg	jgge4	UAV_transect	120	0.776978	0.0215827	0.201439	139	108	3	28
3	jgb	jgba1	UAV_transect	120	0.715328	0.0364964	0.248175	137	98	5	34
3	jgb	jgba2	UAV_transect	120	0.933824	0.0220588	0.0441176	136	127	3	6
3	jgb	jgba3	UAV_transect	120	0.892857	0.0142857	0.0928571	140	125	2	13
3	jgb	jgba4	UAV_transect	120	0.983333	0.0166667	0	120	118	2	0
3	jgb	jgbb1	UAV_transect	120	0.956835	0	0.0431655	139	133	0	6
3	jgb	jgbb2	UAV_transect	120	0.801418	0.0283688	0.170213	141	113	4	24
3	jgb	jgbb3	UAV_transect	120	0.751825	0.0583942	0.189781	137	103	8	26
3	jgb	jgbb4	UAV_transect	120	0.963235	0.00735294	0.0294118	136	131	1	4
3	jgb	jgbc1	UAV_transect	120	0.958333	0.0208333	0.0208333	144	138	3	3
3	jgb	jgbc2	UAV_transect	120	0.835616	0.0342466	0.130137	146	122	5	19
3	jgb	jgbc3	UAV_transect	120	0.986301	0.00684932	0.00684932	146	144	1	1
3	jgb	jgbc4	UAV_transect	120	0.889655	0.0551724	0.0551724	145	129	8	8
3	jgb	jgbd1	UAV_transect	120	0.986667	0.0133333	0	150	148	2	0
3	jgb	jgbd2	UAV_transect	120	0.937931	0.0344828	0.0275862	145	136	5	4
3	jgb	jgbd3	UAV_transect	120	0.865248	0.0425532	0.0921986	141	122	6	13
3	jgb	jgbd4	UAV_transect	120	0.930556	0.0486111	0.0208333	144	134	7	3
3	jgb	jgbe1	UAV_transect	120	0.985915	0.0140845	0	142	140	2	0
3	jgb	jgbe2	UAV_transect	120	0.964029	0.0143885	0.0215827	139	134	2	3
3	jgb	jgbe3	UAV_transect	120	0.900709	0.0283688	0.070922	141	127	4	10
3	jgb	jgbe4	UAV_transect	120	0.957143	0.0285714	0.0142857	140	134	4	2
3	ccg	ccga1	UAV_transect	120	0.548148	0.037037	0.414815	135	74	5	56
3	ccg	ccga2	UAV_transect	120	0.408759	0.0437956	0.547445	137	56	6	75
3	ccg	ccga3	UAV_transect	120	0.589552	0.0298507	0.380597	134	79	4	51
3	ccg	ccgb1	UAV_transect	120	0.836879	0.0141844	0.148936	141	118	2	21
3	ccg	ccgb2	UAV_transect	120	0.583942	0.0948905	0.321168	137	80	13	44
3	ccg	ccgb3	UAV_transect	120	0.514493	0.0724638	0.413043	138	71	10	57
3	ccg	ccgc1	UAV_transect	120	0.458015	0.0534351	0.48855	131	60	7	64
3	ccg	ccgc2	UAV_transect	120	0.8	0.0285714	0.171429	140	112	4	24
3	ccg	ccgc3	UAV_transect	120	0.348148	0.125926	0.525926	135	47	17	71
3	ccg	ccgd1	UAV_transect	120	0.923077	0.020979	0.0559441	143	132	3	8
3	ccg	ccgd2	UAV_transect	120	0.638298	0.12766	0.234043	141	90	18	33
3	ccg	ccgd3	UAV_transect	120	0.496599	0.0952381	0.408163	147	73	14	60
3	ccb	ccba1	UAV_transect	120	0.810219	0.00729927	0.182482	137	111	1	25
3	ccb	ccba2	UAV_transect	120	0.664062	0.015625	0.320312	128	85	2	41
3	ccb	ccba3	UAV_transect	120	0.557143	0.0428571	0.4	140	78	6	56
3	ccb	ccbb1	UAV_transect	120	0.604478	0.0223881	0.373134	134	81	3	50
3	ccb	ccbb2	UAV_transect	120	0.64	0.064	0.296	125	80	8	37
3	ccb	ccbb3	UAV_transect	120	0.458647	0.037594	0.503759	133	61	5	67
3	ccb	ccbc1	UAV_transect	120	0.703125	0.03125	0.265625	128	90	4	34
3	ccb	ccbc2	UAV_transect	120	0.77037	0.0666667	0.162963	135	104	9	22
3	ccb	ccbc3	UAV_transect	120	0.781955	0.0150376	0.203008	133	104	2	27
3	ccb	ccbd1	UAV_transect	120	0.789474	0.0827068	0.12782	133	105	11	17
3	ccb	ccbd2	UAV_transect	120	0.866667	0.0222222	0.111111	135	117	3	15
3	ccb	ccbd3	UAV_transect	120	0.868613	0.0583942	0.0729927	137	119	8	10
3	wh	whi1	UAV	75	0.668819	0.00429536	0.326886	1	4117211	26442	2012292
3	wh	whi2	UAV	75	0.670135	0.0104405	0.319424	1	5278281	82234	2515925
3	wh	whi3	UAV	75	0.772053	0.0141715	0.213775	1	4071877	74742	1127470
3	wh	whi4	UAV	75	0.801707	0.0231561	0.175137	1	4424809	127804	966620
3	wh	whi5	UAV	75	0.71809	0.0125187	0.269391	1	3773055	65777	1415457
3	wh	whi6	UAV	75	0.69699	0.0556896	0.24732	1	3839568	306782	1362432
3	wh	whi7	UAV	75	0.869945	0.00402792	0.126028	1	4553041	21081	659592
3	wh	whj1	UAV	75	0.735063	0.00266705	0.26227	1	4117867	14941	1469254
3	wh	whj2	UAV	75	0.872608	0.00415104	0.123241	1	5947387	28292	839970
3	wh	whj3	UAV	75	0.779294	0.0125055	0.2082	1	4061404	65174	1085066
3	wh	whj4	UAV	75	0.777875	0.00762874	0.214497	1	4102003	40229	1131115
3	wh	whj5	UAV	75	0.836042	0.0134556	0.150502	1	3986963	64168	717724
3	wh	whj6	UAV	75	0.675644	0.0231252	0.301231	1	3302377	113030	1472342
3	wh	whj7	UAV	75	0.766121	0.0215194	0.21236	1	4021826	112968	1114804
3	wh	whk1	UAV	75	0.645765	0.00231121	0.351924	1	4243610	15188	2312648
3	wh	whk2	UAV	75	0.743467	0.010508	0.246025	1	4860637	68699	1608464
3	wh	whk3	UAV	75	0.782866	0.0225519	0.194582	1	3826801	110238	951156
3	wh	whk4	UAV	75	0.821195	0.016328	0.162477	1	4054870	80624	802276
3	wh	whk5	UAV	75	0.768427	0.0162137	0.21536	1	3535708	74603	990919
3	wh	whk6	UAV	75	0.691745	0.0254262	0.282829	1	2994922	110083	1224514
3	wh	whk7	UAV	75	0.842743	0.00438123	0.152876	1	3316360	17241	601597
3	wh	whl1	UAV	75	0.672299	0.00161155	0.326089	1	3722035	8922	1805322
3	wh	whl2	UAV	75	0.86915	0.000709351	0.13014	1	4702606	3838	704135
3	wh	whl3	UAV	75	0.880351	0.0077607	0.111888	1	4755392	41921	604387
3	wh	whl4	UAV	75	0.752271	0.0164636	0.231265	1	4273430	93525	1313751
3	wh	whl5	UAV	75	0.797782	0.00426379	0.197954	1	4209331	22497	1044464
3	wh	whl6	UAV	75	0.736564	0.00380938	0.259627	1	3882383	20079	1368478
3	wh	whl7	UAV	75	0.600619	0.00485136	0.394529	1	3288493	26562	2160115
3	jgg	jgga1	UAV	75	0.825414	0.0046974	0.169889	1	4367978	24858	899030
3	jgg	jgga2	UAV	75	0.551901	0.00537969	0.442719	1	3017677	29415	2420695
3	jgg	jgga3	UAV	75	0.428915	0.00836519	0.56272	1	2261278	44102	2966709
3	jgg	jgga4	UAV	75	0.728859	0.00762636	0.263515	1	3637145	38057	1314990
3	jgg	jggb1	UAV	75	0.656134	0.0119408	0.331925	1	3401712	61907	1720859
3	jgg	jggb2	UAV	75	0.617704	0.0131135	0.369183	1	3409282	72377	2037625
3	jgg	jggb3	UAV	75	0.564307	0.0119703	0.423723	1	2869778	60875	2154839
3	jgg	jggb4	UAV	75	0.667263	0.0310818	0.301655	1	3270432	152340	1478492
3	jgg	jggc1	UAV	75	0.733251	0.0136281	0.253121	1	2718995	50535	938606
3	jgg	jggc2	UAV	75	0.667195	0.0103566	0.322449	1	2721904	42251	1315470
3	jgg	jggc3	UAV	75	0.772288	0.0139038	0.213808	1	3517007	63318	973683
3	jgg	jggc4	UAV	75	0.818759	0.0175806	0.163661	1	3991949	85716	797946
3	jgg	jggd1	UAV	75	0.915332	0.00531258	0.0793556	1	4444867	25798	385352
3	jgg	jggd2	UAV	75	0.771025	0.0125897	0.216386	1	3690963	60268	1035858
3	jgg	jggd3	UAV	75	0.564609	0.0347252	0.400666	1	2771927	170482	1967055
3	jgg	jggd4	UAV	75	0.793642	0.00863342	0.197725	1	3780484	41125	941856
3	jgg	jgge1	UAV	75	0.885174	0.00313988	0.111687	1	4852578	17213	612273
3	jgg	jgge2	UAV	75	0.904092	0.000477319	0.0954303	1	5026959	2654	530614
3	jgg	jgge3	UAV	75	0.762474	0.013152	0.224374	1	3951550	68161	1162828
3	jgg	jgge4	UAV	75	0.822202	0.00604152	0.171756	1	4156517	30542	868288
3	jgb	jgba1	UAV	75	0.783901	0.115175	0.100924	1	3970514	583369	511187
3	jgb	jgba2	UAV	75	0.799733	0.0762113	0.124056	1	3953189	376723	613224
3	jgb	jgba3	UAV	75	0.818952	0.0764357	0.104612	1	4267803	398329	545165
3	jgb	jgba4	UAV	75	0.884677	0.0643817	0.0509418	1	4457841	324416	256693
3	jgb	jgbb1	UAV	75	0.905861	0.0435676	0.0505717	1	4634528	222899	258733
3	jgb	jgbb2	UAV	75	0.817627	0.0880471	0.0943258	1	4317095	464891	498043
3	jgb	jgbb3	UAV	75	0.833709	0.0804216	0.0858696	1	4146942	400024	427123
3	jgb	jgbb4	UAV	75	0.926174	0.0492417	0.0245846	1	4697898	249772	124702
3	jgb	jgbc1	UAV	75	0.950428	0.0251385	0.0244339	1	5225084	138202	134328
3	jgb	jgbc2	UAV	75	0.888528	0.0616299	0.0498424	1	4978906	345346	279294
3	jgb	jgbc3	UAV	75	0.936272	0.0411568	0.0225713	1	5187821	228047	125066
3	jgb	jgbc4	UAV	75	0.903878	0.0762558	0.0198666	1	5137554	433431	112920
3	jgb	jgbd1	UAV	75	0.978806	0.0210533	0.000140259	1	5827106	125336	835
3	jgb	jgbd2	UAV	75	0.879583	0.0649767	0.0554405	1	4894808	361590	308522
3	jgb	jgbd3	UAV	75	0.84076	0.102604	0.056636	1	4523409	552026	304710
3	jgb	jgbd4	UAV	75	0.919358	0.0630822	0.0175598	1	5154707	353693	98455
3	jgb	jgbe1	UAV	75	0.894488	0.0855131	0.019999	1	4727121	451913	105689
3	jgb	jgbe2	UAV	75	0.918286	0.0454181	0.0362955	1	4600320	227530	181829
3	jgb	jgbe3	UAV	75	0.856844	0.0755044	0.0676512	1	4535258	399643	358076
3	jgb	jgbe4	UAV	75	0.910714	0.0753831	0.0139028	1	4600002	380759	70223
3	ccg	ccga1	UAV	75	0.592643	0.0731984	0.334158	1	2918142	360425	1645377
3	ccg	ccga2	UAV	75	0.543891	0.0313309	0.424779	1	2693924	155184	2103955
3	ccg	ccga3	UAV	75	0.592076	0.0351718	0.372752	1	2850218	169315	1794405
3	ccg	ccgb1	UAV	75	0.755218	0.0239928	0.22079	1	4050822	128692	1184267
3	ccg	ccgb2	UAV	75	0.524648	0.0904892	0.384863	1	2658102	458459	1949888
3	ccg	ccgb3	UAV	75	0.546441	0.0682599	0.385299	1	2842782	355112	2004460
3	ccg	ccgc1	UAV	75	0.536794	0.0483233	0.414882	1	2459567	221415	1900972
3	ccg	ccgc2	UAV	75	0.675188	0.0825476	0.242264	1	3500628	427982	1256059
3	ccg	ccgc3	UAV	75	0.489032	0.141261	0.369707	1	2483188	717287	1877282
3	ccg	ccgd1	UAV	75	0.85399	0.0554653	0.0905452	1	4563838	296414	483886
3	ccg	ccgd2	UAV	75	0.646535	0.078551	0.274914	1	3418856	415375	1453738
3	ccg	ccgd3	UAV	75	0.539099	0.0652388	0.395662	1	3041874	368111	2232528
3	ccb	ccba1	UAV	75	0.673005	0.045946	0.281049	1	3352999	228909	1400226
3	ccb	ccba2	UAV	75	0.64506	0.02434	0.3306	1	2696260	101738	1381863
3	ccb	ccba3	UAV	75	0.579294	0.0514118	0.369294	1	3070340	272490	1957313
3	ccb	ccbb1	UAV	75	0.653811	0.0411557	0.305033	1	3082735	194050	1438240
3	ccb	ccbb2	UAV	75	0.715911	0.0267394	0.25735	1	2929190	109406	1052962
3	ccb	ccbb3	UAV	75	0.60829	0.0568387	0.334871	1	2955917	276201	1627269
3	ccb	ccbc1	UAV	75	0.686842	0.0682151	0.244943	1	2951459	293130	1052553
3	ccb	ccbc2	UAV	75	0.739725	0.0574364	0.202839	1	3545927	275326	972324
3	ccb	ccbc3	UAV	75	0.778898	0.0279656	0.193137	1	3874911	139125	960828
3	ccb	ccbd1	UAV	75	0.803615	0.0502089	0.146176	1	3729013	232984	678299
3	ccb	ccbd2	UAV	75	0.89508	0.0259954	0.0789242	1	4225187	122710	372558
3	ccb	ccbd3	UAV	75	0.8556	0.0533613	0.0910385	1	4502773	280825	479109
3	wh	whi1	UAV_transect	75	0.660131	0	0.339869	153	101	0	52
3	wh	whi2	UAV_transect	75	0.647727	0.0170455	0.335227	176	114	3	59
3	wh	whi3	UAV_transect	75	0.730496	0	0.269504	141	103	0	38
3	wh	whi4	UAV_transect	75	0.798611	0.0555556	0.145833	144	115	8	21
3	wh	whi5	UAV_transect	75	0.659574	0.035461	0.304965	141	93	5	43
3	wh	whi6	UAV_transect	75	0.622378	0.0979021	0.27972	143	89	14	40
3	wh	whi7	UAV_transect	75	0.899281	0.00719424	0.0935252	139	125	1	13
3	wh	whj1	UAV_transect	75	0.741497	0	0.258503	147	109	0	38
3	wh	whj2	UAV_transect	75	0.793939	0	0.206061	165	131	0	34
3	wh	whj3	UAV_transect	75	0.737589	0.0070922	0.255319	141	104	1	36
3	wh	whj4	UAV_transect	75	0.851064	0.0070922	0.141844	141	120	1	20
3	wh	whj5	UAV_transect	75	0.902985	0.00746269	0.0895522	134	121	1	12
3	wh	whj6	UAV_transect	75	0.779412	0.0147059	0.205882	136	106	2	28
3	wh	whj7	UAV_transect	75	0.943262	0.0425532	0.0141844	141	133	6	2
3	wh	whk1	UAV_transect	75	0.525316	0.00632911	0.468354	158	83	1	74
3	wh	whk2	UAV_transect	75	0.727848	0.0189873	0.253165	158	115	3	40
3	wh	whk3	UAV_transect	75	0.882353	0	0.117647	136	120	0	16
3	wh	whk4	UAV_transect	75	0.797101	0.0217391	0.181159	138	110	3	25
3	wh	whk5	UAV_transect	75	0.751445	0.0115607	0.236994	173	130	2	41
3	wh	whk6	UAV_transect	75	0.726562	0.0234375	0.25	128	93	3	32
3	wh	whk7	UAV_transect	75	0.91129	0.00806452	0.0806452	124	113	1	10
3	wh	whl1	UAV_transect	75	0.618056	0	0.381944	144	89	0	55
3	wh	whl2	UAV_transect	75	0.818182	0	0.181818	143	117	0	26
3	wh	whl3	UAV_transect	75	0.965035	0	0.034965	143	138	0	5
3	wh	whl4	UAV_transect	75	0.755102	0.0544218	0.190476	147	111	8	28
3	wh	whl5	UAV_transect	75	0.828283	0	0.171717	99	82	0	17
3	wh	whl6	UAV_transect	75	0.714286	0	0.285714	140	100	0	40
3	wh	whl7	UAV_transect	75	0.75	0	0.25	144	108	0	36
3	jgg	jgga1	UAV_transect	75	0.851064	0	0.148936	141	120	0	21
3	jgg	jgga2	UAV_transect	75	0.444444	0	0.555556	144	64	0	80
3	jgg	jgga3	UAV_transect	75	0.361702	0.0070922	0.631206	141	51	1	89
3	jgg	jgga4	UAV_transect	75	0.664234	0.0218978	0.313869	137	91	3	43
3	jgg	jggb1	UAV_transect	75	0.685714	0.0285714	0.285714	140	96	4	40
3	jgg	jggb2	UAV_transect	75	0.583333	0.00694444	0.409722	144	84	1	59
3	jgg	jggb3	UAV_transect	75	0.496403	0	0.503597	139	69	0	70
3	jgg	jggb4	UAV_transect	75	0.664234	0.0291971	0.306569	137	91	4	42
3	jgg	jggc1	UAV_transect	75	0.942623	0.00819672	0.0491803	122	115	1	6
3	jgg	jggc2	UAV_transect	75	0.598425	0	0.401575	127	76	0	51
3	jgg	jggc3	UAV_transect	75	0.757576	0.00757576	0.234848	132	100	1	31
3	jgg	jggc4	UAV_transect	75	0.8	0.0296296	0.17037	135	108	4	23
3	jgg	jggd1	UAV_transect	75	0.941176	0	0.0588235	136	128	0	8
3	jgg	jggd2	UAV_transect	75	0.674074	0.0148148	0.311111	135	91	2	42
3	jgg	jggd3	UAV_transect	75	0.510949	0.0437956	0.445255	137	70	6	61
3	jgg	jggd4	UAV_transect	75	0.849624	0	0.150376	133	113	0	20
3	jgg	jgge1	UAV_transect	75	0.798611	0	0.201389	144	115	0	29
3	jgg	jgge2	UAV_transect	75	0.849315	0	0.150685	146	124	0	22
3	jgg	jgge3	UAV_transect	75	0.843972	0.0141844	0.141844	141	119	2	20
3	jgg	jgge4	UAV_transect	75	0.769784	0.00719424	0.223022	139	107	1	31
3	jgb	jgba1	UAV_transect	75	0.649635	0.175182	0.175182	137	89	24	24
3	jgb	jgba2	UAV_transect	75	0.852941	0.0514706	0.0955882	136	116	7	13
3	jgb	jgba3	UAV_transect	75	0.871429	0.0285714	0.1	140	122	4	14
3	jgb	jgba4	UAV_transect	75	0.916667	0.0833333	0	120	110	10	0
3	jgb	jgbb1	UAV_transect	75	0.899281	0.0719424	0.028777	139	125	10	4
3	jgb	jgbb2	UAV_transect	75	0.780142	0.134752	0.0851064	141	110	19	12
3	jgb	jgbb3	UAV_transect	75	0.744526	0.109489	0.145985	137	102	15	20
3	jgb	jgbb4	UAV_transect	75	0.911765	0.0588235	0.0294118	136	124	8	4
3	jgb	jgbc1	UAV_transect	75	0.958333	0.0277778	0.0138889	144	138	4	2
3	jgb	jgbc2	UAV_transect	75	0.808219	0.136986	0.0547945	146	118	20	8
3	jgb	jgbc3	UAV_transect	75	0.90411	0.0616438	0.0342466	146	132	9	5
3	jgb	jgbc4	UAV_transect	75	0.862069	0.0965517	0.0413793	145	125	14	6
3	jgb	jgbd1	UAV_transect	75	0.966667	0.0333333	0	150	145	5	0
3	jgb	jgbd2	UAV_transect	75	0.937931	0.0413793	0.0206897	145	136	6	3
3	jgb	jgbd3	UAV_transect	75	0.851064	0.0567376	0.0921986	141	120	8	13
3	jgb	jgbd4	UAV_transect	75	0.916667	0.0763889	0.00694444	144	132	11	1
3	jgb	jgbe1	UAV_transect	75	0.908451	0.0915493	0	142	129	13	0
3	jgb	jgbe2	UAV_transect	75	0.920863	0.0431655	0.0359712	139	128	6	5
3	jgb	jgbe3	UAV_transect	75	0.829787	0.106383	0.0638298	141	117	15	9
3	jgb	jgbe4	UAV_transect	75	0.935714	0.05	0.0142857	140	131	7	2
3	ccg	ccga1	UAV_transect	75	0.540741	0.0518519	0.407407	135	73	7	55
3	ccg	ccga2	UAV_transect	75	0.459854	0	0.540146	137	63	0	74
3	ccg	ccga3	UAV_transect	75	0.597015	0.0223881	0.380597	134	80	3	51
3	ccg	ccgb1	UAV_transect	75	0.879433	0.0283688	0.0921986	141	124	4	13
3	ccg	ccgb2	UAV_transect	75	0.569343	0.0656934	0.364964	137	78	9	50
3	ccg	ccgb3	UAV_transect	75	0.550725	0.0652174	0.384058	138	76	9	53
3	ccg	ccgc1	UAV_transect	75	0.458015	0.0229008	0.519084	131	60	3	68
3	ccg	ccgc2	UAV_transect	75	0.778571	0.0714286	0.15	140	109	10	21
3	ccg	ccgc3	UAV_transect	75	0.348148	0.111111	0.540741	135	47	15	73
3	ccg	ccgd1	UAV_transect	75	0.937063	0.00699301	0.0559441	143	134	1	8
3	ccg	ccgd2	UAV_transect	75	0.702128	0.0638298	0.234043	141	99	9	33
3	ccg	ccgd3	UAV_transect	75	0.510204	0.0408163	0.44898	147	75	6	66
3	ccb	ccba1	UAV_transect	75	0.824818	0.00729927	0.167883	137	113	1	23
3	ccb	ccba2	UAV_transect	75	0.710938	0.0078125	0.28125	128	91	1	36
3	ccb	ccba3	UAV_transect	75	0.7	0.0714286	0.228571	140	98	10	32
3	ccb	ccbb1	UAV_transect	75	0.567164	0	0.432836	134	76	0	58
3	ccb	ccbb2	UAV_transect	75	0.664	0.032	0.304	125	83	4	38
3	ccb	ccbb3	UAV_transect	75	0.511278	0.037594	0.451128	133	68	5	60
3	ccb	ccbc1	UAV_transect	75	0.71875	0.0390625	0.242188	128	92	5	31
3	ccb	ccbc2	UAV_transect	75	0.725926	0.0592593	0.214815	135	98	8	29
3	ccb	ccbc3	UAV_transect	75	0.781955	0.0300752	0.18797	133	104	4	25
3	ccb	ccbd1	UAV_transect	75	0.857143	0.0075188	0.135338	133	114	1	18
3	ccb	ccbd2	UAV_transect	75	0.874074	0.0518519	0.0740741	135	118	7	10
3	ccb	ccbd3	UAV_transect	75	0.875912	0.0510949	0.0729927	137	120	7	10
3	wh	whi1	UAV	100	0.678239	0.00484909	0.316912	1	1988524	14217	929150
3	wh	whi2	UAV	100	0.678749	0.00575506	0.315496	1	2546199	21589	1183522
3	wh	whi3	UAV	100	0.778813	0.0083865	0.212801	1	1956296	21066	534533
3	wh	whi4	UAV	100	0.801868	0.0202701	0.177862	1	2107829	53283	467537
3	wh	whi5	UAV	100	0.68105	0.0201926	0.298758	1	1704297	50531	747628
3	wh	whi6	UAV	100	0.678401	0.0551461	0.266453	1	1779899	144685	699084
3	wh	whi7	UAV	100	0.865465	0.00317171	0.131363	1	2157315	7906	327444
3	wh	whj1	UAV	100	0.736134	0.000949369	0.262917	1	1964071	2533	701485
3	wh	whj2	UAV	100	0.881055	0.00195928	0.116986	1	2859982	6360	379746
3	wh	whj3	UAV	100	0.793707	0.00898011	0.197313	1	1970100	22290	489761
3	wh	whj4	UAV	100	0.764416	0.01334	0.222244	1	1919865	33504	558176
3	wh	whj5	UAV	100	0.816855	0.0170359	0.166109	1	1855293	38693	377277
3	wh	whj6	UAV	100	0.62553	0.0313065	0.343164	1	1456165	72878	798847
3	wh	whj7	UAV	100	0.759267	0.0224368	0.218296	1	1898337	56097	545789
3	wh	whk1	UAV	100	0.651409	0.00191579	0.346675	1	2038768	5996	1085019
3	wh	whk2	UAV	100	0.75258	0.00761075	0.239809	1	2343349	23698	746707
3	wh	whk3	UAV	100	0.785066	0.0210528	0.193881	1	1827709	49013	451374
3	wh	whk4	UAV	100	0.830177	0.0144533	0.155369	1	1952339	33990	365384
3	wh	whk5	UAV	100	0.743474	0.0255281	0.230998	1	1629267	55943	506214
3	wh	whk6	UAV	100	0.657013	0.0418218	0.301165	1	1354770	86237	621006
3	wh	whk7	UAV	100	0.835661	0.0037881	0.160551	1	1566272	7100	300919
3	wh	whl1	UAV	100	0.676096	0.000846493	0.323058	1	1782703	2232	851826
3	wh	whl2	UAV	100	0.877807	0.000331406	0.121861	1	2262022	854	314025
3	wh	whl3	UAV	100	0.89034	0.00638947	0.103271	1	2290550	16438	265681
3	wh	whl4	UAV	100	0.756847	0.0162684	0.226884	1	2047687	44015	613847
3	wh	whl5	UAV	100	0.784525	0.00795045	0.207525	1	1971462	19979	521497
3	wh	whl6	UAV	100	0.729379	0.00781234	0.262809	1	1831024	19612	659753
3	wh	whl7	UAV	100	0.589726	0.00596666	0.404307	1	1537805	15559	1054294
3	jgg	jgga1	UAV	100	0.833573	0.0077223	0.158705	1	2100905	19463	399994
3	jgg	jgga2	UAV	100	0.569551	0.003673	0.426776	1	1483190	9565	1111384
3	jgg	jgga3	UAV	100	0.428388	0.00557241	0.56604	1	1075656	13992	1421293
3	jgg	jgga4	UAV	100	0.755191	0.00490686	0.239902	1	1794842	11662	570168
3	jgg	jggb1	UAV	100	0.647483	0.0227109	0.329806	1	1598770	56078	814358
3	jgg	jggb2	UAV	100	0.626697	0.0140885	0.359214	1	1647379	37034	944256
3	jgg	jggb3	UAV	100	0.595356	0.0154619	0.389182	1	1442078	37452	942682
3	jgg	jggb4	UAV	100	0.704588	0.0270665	0.268345	1	1644736	63182	626404
3	jgg	jggc1	UAV	100	0.732011	0.0265425	0.241447	1	1292787	46876	426413
3	jgg	jggc2	UAV	100	0.67714	0.0115944	0.311266	1	1315685	22528	604790
3	jgg	jggc3	UAV	100	0.793194	0.0130793	0.193727	1	1720380	28368	420180
3	jgg	jggc4	UAV	100	0.872374	0.0143257	0.113301	1	2025751	33266	263097
3	jgg	jggd1	UAV	100	0.914355	0.0146577	0.070987	1	2114699	33900	164177
3	jgg	jggd2	UAV	100	0.788763	0.00963006	0.201607	1	1798336	21956	459652
3	jgg	jggd3	UAV	100	0.597434	0.0373316	0.365235	1	1396939	87290	854004
3	jgg	jggd4	UAV	100	0.830129	0.00524883	0.164622	1	1883311	11908	373478
3	jgg	jgge1	UAV	100	0.878183	0.0146966	0.10712	1	2292882	38372	279685
3	jgg	jgge2	UAV	100	0.905375	0.00119818	0.0934266	1	2397593	3173	247410
3	jgg	jgge3	UAV	100	0.788135	0.0132237	0.198642	1	1945343	32640	490305
3	jgg	jgge4	UAV	100	0.843974	0.00415582	0.15187	1	2032043	10006	365659
3	jgb	jgba1	UAV	100	0.799108	0.0686078	0.132284	1	1927726	165506	319116
3	jgb	jgba2	UAV	100	0.820254	0.0349897	0.144757	1	1931069	82374	340791
3	jgb	jgba3	UAV	100	0.841013	0.0438162	0.115171	1	2087380	108751	285853
3	jgb	jgba4	UAV	100	0.926562	0.0188912	0.0545472	1	2223658	45337	130908
3	jgb	jgbb1	UAV	100	0.922653	0.02037	0.0569769	1	2248203	49635	138834
3	jgb	jgbb2	UAV	100	0.83828	0.0387196	0.123001	1	2108037	97369	309312
3	jgb	jgbb3	UAV	100	0.854679	0.0360577	0.109263	1	2024742	85421	258845
3	jgb	jgbb4	UAV	100	0.949233	0.024797	0.0259697	1	2293175	59905	62738
3	jgb	jgbc1	UAV	100	0.962011	0.0102798	0.0277095	1	2518874	26916	72553
3	jgb	jgbc2	UAV	100	0.919013	0.0225931	0.0583943	1	2452682	60297	155844
3	jgb	jgbc3	UAV	100	0.951493	0.0216152	0.0268914	1	2510973	57042	70966
3	jgb	jgbc4	UAV	100	0.949481	0.0294479	0.021071	1	2570331	79718	57041
3	jgb	jgbd1	UAV	100	0.996329	0.00367077	0	1	2824961	10408	0
3	jgb	jgbd2	UAV	100	0.905644	0.0337879	0.0605682	1	2400305	89551	160529
3	jgb	jgbd3	UAV	100	0.889169	0.0469361	0.0638949	1	2278403	120269	163724
3	jgb	jgbd4	UAV	100	0.953468	0.0259817	0.0205506	1	2546120	69381	54878
3	jgb	jgbe1	UAV	100	0.964002	0.0162498	0.0197485	1	2426348	40900	49706
3	jgb	jgbe2	UAV	100	0.939728	0.0224459	0.0378263	1	2242154	53555	90252
3	jgb	jgbe3	UAV	100	0.89219	0.0310368	0.0767733	1	2249102	78240	193536
3	jgb	jgbe4	UAV	100	0.932007	0.0497899	0.0182035	1	2242063	119776	43791
3	ccg	ccga1	UAV	100	0.613854	0.0623742	0.323771	1	1439563	146275	759283
3	ccg	ccga2	UAV	100	0.542433	0.0427796	0.414787	1	1279600	100917	978482
3	ccg	ccga3	UAV	100	0.582617	0.053293	0.36409	1	1335788	122187	834763
3	ccg	ccgb1	UAV	100	0.764764	0.0233824	0.211853	1	1953674	59733	541202
3	ccg	ccgb2	UAV	100	0.51281	0.108301	0.378889	1	1237410	261330	914258
3	ccg	ccgb3	UAV	100	0.533588	0.0928306	0.373581	1	1322086	230009	925633
3	ccg	ccgc1	UAV	100	0.549659	0.0546432	0.395698	1	1199491	119245	863511
3	ccg	ccgc2	UAV	100	0.66551	0.0976521	0.236838	1	1643340	241132	584824
3	ccg	ccgc3	UAV	100	0.473694	0.175896	0.350409	1	1145573	425384	847423
3	ccg	ccgd1	UAV	100	0.86357	0.0535529	0.0828769	1	2198009	136306	210943
3	ccg	ccgd2	UAV	100	0.626022	0.111499	0.262479	1	1576634	280810	661052
3	ccg	ccgd3	UAV	100	0.505739	0.108656	0.385604	1	1359104	291998	1036258
3	ccb	ccba1	UAV	100	0.626834	0.0977512	0.275415	1	1487376	231948	653516
3	ccb	ccba2	UAV	100	0.637622	0.0352864	0.327092	1	1269339	70246	651154
3	ccb	ccba3	UAV	100	0.53182	0.100653	0.367528	1	1342471	254077	927750
3	ccb	ccbb1	UAV	100	0.624227	0.0805662	0.295207	1	1401777	180921	662922
3	ccb	ccbb2	UAV	100	0.725183	0.0363116	0.238505	1	1413157	70760	464773
3	ccb	ccbb3	UAV	100	0.573686	0.0980902	0.328224	1	1327728	227018	759635
3	ccb	ccbc1	UAV	100	0.695884	0.0714144	0.232702	1	1424198	146157	476249
3	ccb	ccbc2	UAV	100	0.744878	0.0635742	0.191548	1	1700582	145142	437310
3	ccb	ccbc3	UAV	100	0.787998	0.0261263	0.185875	1	1867065	61903	440409
3	ccb	ccbd1	UAV	100	0.795791	0.0655447	0.138664	1	1758726	144856	306453
3	ccb	ccbd2	UAV	100	0.917675	0.0149595	0.067366	1	2063125	33632	151453
3	ccb	ccbd3	UAV	100	0.857654	0.0585565	0.0837896	1	2149683	146770	210016
3	wh	whi1	UAV_transect	100	0.594771	0.00653595	0.398693	153	91	1	61
3	wh	whi2	UAV_transect	100	0.642045	0.0170455	0.340909	176	113	3	60
3	wh	whi3	UAV_transect	100	0.723404	0.0070922	0.269504	141	102	1	38
3	wh	whi4	UAV_transect	100	0.798611	0.0486111	0.152778	144	115	7	22
3	wh	whi5	UAV_transect	100	0.617021	0.0283688	0.35461	141	87	4	50
3	wh	whi6	UAV_transect	100	0.664336	0.048951	0.286713	143	95	7	41
3	wh	whi7	UAV_transect	100	0.877698	0.0215827	0.100719	139	122	3	14
3	wh	whj1	UAV_transect	100	0.734694	0	0.265306	147	108	0	39
3	wh	whj2	UAV_transect	100	0.842424	0	0.157576	165	139	0	26
3	wh	whj3	UAV_transect	100	0.765957	0	0.234043	141	108	0	33
3	wh	whj4	UAV_transect	100	0.87234	0.0070922	0.120567	141	123	1	17
3	wh	whj5	UAV_transect	100	0.895522	0.0223881	0.0820896	134	120	3	11
3	wh	whj6	UAV_transect	100	0.735294	0.0441176	0.220588	136	100	6	30
3	wh	whj7	UAV_transect	100	0.907801	0.0425532	0.0496454	141	128	6	7
3	wh	whk1	UAV_transect	100	0.531646	0	0.468354	158	84	0	74
3	wh	whk2	UAV_transect	100	0.765823	0	0.234177	158	121	0	37
3	wh	whk3	UAV_transect	100	0.867647	0	0.132353	136	118	0	18
3	wh	whk4	UAV_transect	100	0.833333	0.00724638	0.15942	138	115	1	22
3	wh	whk5	UAV_transect	100	0.734104	0.017341	0.248555	173	127	3	43
3	wh	whk6	UAV_transect	100	0.625	0.0234375	0.351562	128	80	3	45
3	wh	whk7	UAV_transect	100	0.903226	0.00806452	0.0887097	124	112	1	11
3	wh	whl1	UAV_transect	100	0.597222	0	0.402778	144	86	0	58
3	wh	whl2	UAV_transect	100	0.818182	0	0.181818	143	117	0	26
3	wh	whl3	UAV_transect	100	0.972028	0	0.027972	143	139	0	4
3	wh	whl4	UAV_transect	100	0.789116	0.0340136	0.176871	147	116	5	26
3	wh	whl5	UAV_transect	100	0.808081	0.010101	0.181818	99	80	1	18
3	wh	whl6	UAV_transect	100	0.707143	0	0.292857	140	99	0	41
3	wh	whl7	UAV_transect	100	0.743056	0.00694444	0.25	144	107	1	36
3	jgg	jgga1	UAV_transect	100	0.858156	0	0.141844	141	121	0	20
3	jgg	jgga2	UAV_transect	100	0.430556	0	0.569444	144	62	0	82
3	jgg	jgga3	UAV_transect	100	0.333333	0	0.666667	141	47	0	94
3	jgg	jgga4	UAV_transect	100	0.715328	0.00729927	0.277372	137	98	1	38
3	jgg	jggb1	UAV_transect	100	0.628571	0.0357143	0.335714	140	88	5	47
3	jgg	jggb2	UAV_transect	100	0.590278	0	0.409722	144	85	0	59
3	jgg	jggb3	UAV_transect	100	0.510791	0.00719424	0.482014	139	71	1	67
3	jgg	jggb4	UAV_transect	100	0.751825	0.0218978	0.226277	137	103	3	31
3	jgg	jggc1	UAV_transect	100	0.909836	0.0409836	0.0491803	122	111	5	6
3	jgg	jggc2	UAV_transect	100	0.590551	0	0.409449	127	75	0	52
3	jgg	jggc3	UAV_transect	100	0.80303	0.00757576	0.189394	132	106	1	25
3	jgg	jggc4	UAV_transect	100	0.866667	0.0222222	0.111111	135	117	3	15
3	jgg	jggd1	UAV_transect	100	0.941176	0.0220588	0.0367647	136	128	3	5
3	jgg	jggd2	UAV_transect	100	0.711111	0	0.288889	135	96	0	39
3	jgg	jggd3	UAV_transect	100	0.554745	0.0510949	0.394161	137	76	7	54
3	jgg	jggd4	UAV_transect	100	0.857143	0	0.142857	133	114	0	19
3	jgg	jgge1	UAV_transect	100	0.819444	0.0208333	0.159722	144	118	3	23
3	jgg	jgge2	UAV_transect	100	0.842466	0	0.157534	146	123	0	23
3	jgg	jgge3	UAV_transect	100	0.907801	0	0.0921986	141	128	0	13
3	jgg	jgge4	UAV_transect	100	0.791367	0.00719424	0.201439	139	110	1	28
3	jgb	jgba1	UAV_transect	100	0.671533	0.080292	0.248175	137	92	11	34
3	jgb	jgba2	UAV_transect	100	0.897059	0.0147059	0.0882353	136	122	2	12
3	jgb	jgba3	UAV_transect	100	0.878571	0.0285714	0.0928571	140	123	4	13
3	jgb	jgba4	UAV_transect	100	0.983333	0.0166667	0	120	118	2	0
3	jgb	jgbb1	UAV_transect	100	0.942446	0.028777	0.028777	139	131	4	4
3	jgb	jgbb2	UAV_transect	100	0.801418	0.0212766	0.177305	141	113	3	25
3	jgb	jgbb3	UAV_transect	100	0.751825	0.0583942	0.189781	137	103	8	26
3	jgb	jgbb4	UAV_transect	100	0.955882	0.0220588	0.0220588	136	130	3	3
3	jgb	jgbc1	UAV_transect	100	0.972222	0.0277778	0	144	140	4	0
3	jgb	jgbc2	UAV_transect	100	0.876712	0.0205479	0.10274	146	128	3	15
3	jgb	jgbc3	UAV_transect	100	0.958904	0.0273973	0.0136986	146	140	4	2
3	jgb	jgbc4	UAV_transect	100	0.889655	0.0896552	0.0206897	145	129	13	3
3	jgb	jgbd1	UAV_transect	100	1	0	0	150	150	0	0
3	jgb	jgbd2	UAV_transect	100	0.958621	0.0137931	0.0275862	145	139	2	4
3	jgb	jgbd3	UAV_transect	100	0.907801	0.0212766	0.070922	141	128	3	10
3	jgb	jgbd4	UAV_transect	100	0.958333	0.0277778	0.0138889	144	138	4	2
3	jgb	jgbe1	UAV_transect	100	0.992958	0.00704225	0	142	141	1	0
3	jgb	jgbe2	UAV_transect	100	0.935252	0.028777	0.0359712	139	130	4	5
3	jgb	jgbe3	UAV_transect	100	0.893617	0.0425532	0.0638298	141	126	6	9
3	jgb	jgbe4	UAV_transect	100	0.935714	0.0357143	0.0285714	140	131	5	4
3	ccg	ccga1	UAV_transect	100	0.562963	0.0592593	0.377778	135	76	8	51
3	ccg	ccga2	UAV_transect	100	0.467153	0.0145985	0.518248	137	64	2	71
3	ccg	ccga3	UAV_transect	100	0.619403	0.0149254	0.365672	134	83	2	49
3	ccg	ccgb1	UAV_transect	100	0.900709	0.0212766	0.0780142	141	127	3	11
3	ccg	ccgb2	UAV_transect	100	0.540146	0.0948905	0.364964	137	74	13	50
3	ccg	ccgb3	UAV_transect	100	0.536232	0.0942029	0.369565	138	74	13	51
3	ccg	ccgc1	UAV_transect	100	0.519084	0.0381679	0.442748	131	68	5	58
3	ccg	ccgc2	UAV_transect	100	0.735714	0.1	0.164286	140	103	14	23
3	ccg	ccgc3	UAV_transect	100	0.333333	0.17037	0.496296	135	45	23	67
3	ccg	ccgd1	UAV_transect	100	0.916084	0.020979	0.0629371	143	131	3	9
3	ccg	ccgd2	UAV_transect	100	0.666667	0.12766	0.205674	141	94	18	29
3	ccg	ccgd3	UAV_transect	100	0.47619	0.0816327	0.442177	147	70	12	65
3	ccb	ccba1	UAV_transect	100	0.751825	0.080292	0.167883	137	103	11	23
3	ccb	ccba2	UAV_transect	100	0.695312	0.0234375	0.28125	128	89	3	36
3	ccb	ccba3	UAV_transect	100	0.614286	0.135714	0.25	140	86	19	35
3	ccb	ccbb1	UAV_transect	100	0.529851	0.0522388	0.41791	134	71	7	56
3	ccb	ccbb2	UAV_transect	100	0.688	0.048	0.264	125	86	6	33
3	ccb	ccbb3	UAV_transect	100	0.443609	0.075188	0.481203	133	59	10	64
3	ccb	ccbc1	UAV_transect	100	0.6875	0.0625	0.25	128	88	8	32
3	ccb	ccbc2	UAV_transect	100	0.755556	0.0888889	0.155556	135	102	12	21
3	ccb	ccbc3	UAV_transect	100	0.774436	0.037594	0.18797	133	103	5	25
3	ccb	ccbd1	UAV_transect	100	0.774436	0.0676692	0.157895	133	103	9	21
3	ccb	ccbd2	UAV_transect	100	0.903704	0.0296296	0.0666667	135	122	4	9
3	ccb	ccbd3	UAV_transect	100	0.839416	0.0729927	0.0875912	137	115	10	12
